# Supplementary material for: Temperature-Controlled Divergent Synthesis of Pyrazoles and 1-Tosyl-1H-pyrazoles under Transition-Metal-Catalyst- and Oxidant-Free Conditions
Source: Molecules. 2024 Apr 10;29(8):1706. doi: 10.3390/molecules29081706 (PMC11052136; doi:10.3390/molecules29081706)
Supplement: Supplementary file 1 [file molecules-29-01706-s001.zip]

Archive with 1 entries (1 files):
- molecules-2910401-supplementary.pdf
